# Supplementary material for: A Systematic Review to Evaluate the Barriers to Breast Cancer Screening in Women with Disability
Source: J Clin Med. 2024 Jun 2;13(11):3283. doi: 10.3390/jcm13113283 (PMC11172480; doi:10.3390/jcm13113283)
Supplement: Supplementary file 1 [file jcm-13-03283-s001.zip]

Archive with 1 entries (1 files):
- jcm-3003191-supplementary.xlsx
