# Supplementary material for: A Systematic Review to Evaluate the Barriers to Breast Cancer Screening in Women with Disability
Source: J Clin Med. 2024 Jun 2;13(11):3283. doi: 10.3390/jcm13113283 (PMC11172480; doi:10.3390/jcm13113283)
Supplement: Supplementary file 1 [file jcm-13-03283-s001.zip › jcm-3003191-supplementary.xlsx]

## Sheet: Table 1 Exclusion post full tex
Table S1- Detailed reasoning for exclusion of articles after full text screening
Sl. No.	PMID	Title	Exclusion remark
1	38043674	Does a resistance training program affect between-arms volume difference and shoulder-arm disabilities in female breast cancer survivors? The role of surgery type and treatments	Rehabilitation method not screening method in disability
2	37964287	Robot-assisted rehabilitation of people with breast cancer developing upper limb lymphedema: protocol of a randomized controlled trial with a 6-month follow‑up	Rehabilitation method
3	37906381	ASO Author Reflections: Disparities in Breast Cancer Screening Rates Among Adults With and Without Intellectual and Developmental Disabilities	No full text
4	37857986	Disparities in Breast Cancer Screening Rates Among Adults With and Without Intellectual and Developmental Disabilities	No full text
5	37839015	Disability after breast cancer surgery: Proposal of linkage between the International Classification of Functioning, Disability and Health and the Grocery Shelving Task Test	No full text
6	37774956	Psychometric sensitivity analyses can identify bias related to measurement properties in trials that use patient-reported outcome measures: a secondary analysis of a clinical trial using the disabilities of the arm, shoulder, and hand questionnaire	Secondary psychometric analysis of disability data from breast cancer patients from PROSPER trial. Exercise had improved DASH score as compared to usual care
7	37653535	Estimating disparities in breast cancer screening programs towards mortality, case fatality, and DALYs across BRICS-plus	Not screened in disabled patients. Disability assessed as outcome of BC
8	37577039	Social participation and acceptance of disability in young and middle-aged breast cancer patients after surgery: A 6-month follow-up study	Not screened in disabled patients. Disability assessed as outcome of BC
9	37329439	Association between chronic pain and quality of life in long-term breast cancer survivors: a prospective analysis	No full text
10	37237439	Characterization of functioning in breast cancer survivors: an interpretive descriptive analysis study based on the International Classification of Functioning, Disability, and Health (ICF) and the Item-Perspective Classification Framework	Not a screening method in disabled persons
11	36780214	An Adapted Cancer Screening Education Program for Native American Women With Intellectual and Developmental Disabilities and Their Caregivers: Protocol for Feasibility and Acceptability Testing	No full text
13	36591684	A broad perspective on breast cancer: Participation, quality of life and return to work throughout the recovery process	No full text
14	36533508	Lightning Can Strike Twice: A National Partnership Promoting Breast Health among Women with Disabilities	No full text
15	36519482	Supporting a patient with learning disabilities through screening and treatment for primary breast cancer	No full text
16	36428274	Mirror therapy effect on shoulder pain and disability and quality of life of mastectomy women: a randomized clinical trial	Rehabilitation method not screening method in disabled patients
17	36300201	Age at breast cancer screening in women with intellectual disability	No full text
18	36207752	Estimating disability-adjusted life years for breast cancer and the impact of screening in female populations in China, 2015-2030: an exploratory prevalence-based analysis applying local weights	Study assess the impact of comorbidity in burden of BC. Does not include original sample data. Figure 4 & add. File 1; Cross ref 12(table 2),
19	36134809	Temporal trends in social security benefits for female breast cancer in Brazil	Assess disability benefits provided and doe not include screening method
20	36094022	Factor influencing women with learning disabilities deciding to, and accessing, cervical and breast cancer screening: Findings from a Q methodology study of women with learning disabilities, family and paid carers	Qualitative data, could not be assessed
21	35954636	Adapting a Cancer Screening Education Program for Native American Women with Disabilities	Education program outcome
22	35875606	Implications of Physical Access Barriers for Breast Cancer Diagnosis and Treatment in Women with Mobility Disability	Qualitative data, could not be assessed
23	35864325	Community-based outpatient rehabilitation for the treatment of breast cancer-related upper extremity disability: an evaluation of practice-based evidence	No full text
24	35611501	Development of a functional assessment task in metastatic breast cancer patients: the 30-second lie-to-sit test	No full text
26	35501160	Multiple Sclerosis and the Cancer Diagnosis: Diagnostic Route, Cancer Stage, and the Diagnostic Interval in Breast and Colorectal Cancer	No full text
27	35400258	Psychometric evaluation of the Chinese version of the Upper Limb Lymphedema Quality of Life Questionnaire in breast cancer-related lymphedema patients	No full text
28	35328964	Impact of Inertial Training on Muscle Strength and Quality of Life in Breast Cancer Survivors	Rehabilitation training to improve disability in BC survivors
29	35112213	Biopsychosocial risk factors for pain and pain-related disability 1 year after surgery for breast cancer	No full text
31	34442110	Motor Control Evaluation as a Significant Component in Upper Limb Function Assessment in Female Breast Cancer Patients after Mastectomy	Disability as an outcome in BC survivors
32	34340163	A pilot study evaluating the effect of early physical therapy on pain and disabilities after breast cancer surgery: Prospective randomized control trail	Disability after BC surgery
33	33892452	Organized breast cancer screening not only reduces mortality from breast cancer but also significantly decreases disability-adjusted life years: analysis of the Global Burden of Disease Study and screening programme availability in 130 countries	No data on screened vs not screened on disabled patients
34	33797317	Effect of social support and barrier perceptions of disabled women on early detection of breast cancer	No comparison with non-disabled
35	33641769	Disability-Adjusted Life Years Averted Versus Quality-Adjusted Life Years Gained: A Model Analysis for Breast Cancer Screening	???? quantify the impact of mammography-based screening on QALY or DALY
37	35754658	Improving mammography access for women with disabilities: Outcomes of the CDC's right to know campaign	accessibility across time in parking, routes, mammography rooms, and restrooms across mammography centres and not invidiuals
39	34408338	Barriers and facilitators to mammography among women with intellectual disabilities: a qualitative approach	No comparison with non-disabled, No quantitative data for the barriers.
42	31474187	Uptake of cancer screening among adults with disabilities in Flanders (Belgium)	No comparison with non-disabled, No quantitative data for the barriers.
43	31378736	ScreenABLE: Breast Cancer Screening among Women with Disabilities from Community Identified Challenges to Community-Based Programs	Policy brief, No data
44	30664010	Predictors of Work-Related Disability During Early Phases of Breast Cancer Treatment	Disability as a work related comorbidity
45	30565767	Exploring the impact of mental capacity on breast screening for women with intellectual disabilities	No comparison with non-disabled
46	30514555	"I Want to Help, but What Do You Do in a Situation Like That?" Health Care Providers' Qualitative Perspectives on Working with Disabled Women in Breast Cancer Screening	Qualitative data, could not be assessed
47	30260818	Psychosocial Predictors of Adjustment to Disability Among Patients With Breast Cancer: A Cross-Sectional Descriptive Study	Explore factors that influence disability acceptance in breast cancer women. Not a screening method
48	30033435	A Breast Cancer Education Program for D/deaf Women	No comparison with non-disabled, effect of educational program observed in patients
49	29650746	Comprehensive preventive care assessments for adults with intellectual and developmental disabilities: Part 1: How do we know if it is happening?	Not BC screening exclusively
51	29319387	Relationship between physical activity, disability, and physical fitness profile in sedentary Latina breast cancer survivors	Disability as a comorbidity in BC survivors
54	28610403	Functional Disability in Women Submitted to Breast Cancer Treatment	Disability as an outcome in BC survivors
57	27100839	Assessment of breast cancer disability: agreement between expert assessment and patient reports	Disability as a comorbidity in BC survivors
58	27092980	Identifying Barriers and Facilitators to Breast Health Services among Women with Disabilities	No comparison with non-disabled/not screened
59	26557544	Competing Risk Approach (CRA) for Estimation of Disability Adjusted Life Years (DALY's) for Female Breast Cancer in India	Disability as a comorbidity in BC survivors
61	25409131	More than just a mammogram: breast cancer screening perspectives of relatives of women with intellectual disability	Qualitative data, could not be assessed
62	25266546	Measuring preparedness for mammography in women with intellectual disabilities: a validation study of the Mammography Preparedness Measure	No comparison with non-disabled
63	25236777	Barriers to breast cancer screening in Australia: experiences of women with physical disabilities	Qualitative data, could not be assessed
64	25194512	Factors influencing the mammography utilization among Taiwanese women with intellectual disabilities, a nationwide population-based study	Data not on breast cancer specific mammography usage
67	24926139	Functionality in Women with Breast Cancer: The Use of International Classification of Functioning, Disability and Health (ICF) in Clinical Practice	Disability as a comorbidity in BC survivors
68	24821367	Psychometric properties of scale constructed from the International Classification of Functioning, Disability and Health (ICF) core set for breast cancer based on Rasch analysis	Disability as a comorbidity in BC survivors
69	24675497	Assessment of impact of late postoperative physical functional disabilities on quality of life in breast cancer survivors	Disability as outcome of BC
70	24197688	Testing the feasibility of a DVD-based intervention to promote preparedness for mammography in women with intellectual disabilities	Qualitative data, could not be assessed
74	23641775	Sociodemographic and health-related predictors of self-reported mammogram, faecal occult blood test and prostate specific antigen test use in a large Australian study	Doesn’t include patients with disability
76	23360409	Family caregivers' perspectives on barriers and facilitators of cervical and breast cancer screening for women with intellectual disability	No comparison with non-disabled/not screened, caregivers interview, no patients
80	22818248	Factors facilitating acceptable mammography services for women with disabilities	No comparison with non-disabled/not screened
84	23698675	Access to breast cancer screening programs for women with disabilities	Qualitative data, could not be assessed
89	21403141	It's easier said than done': perspectives on mammography from women with intellectual disabilities	Qualitative data, could not be assessed
90	21366669	Breast cancer knowledge among women with intellectual disabilities and their experiences of receiving breast mammography	Qualitative data, could not be assessed
91	21295236	Does the Comprehensive International Classification of Functioning, Disability and Health (ICF) Core Set for Breast Cancer capture the problems in functioning treated by physiotherapists in women with breast cancer?	Qualitative data, could not be assessed
92	21121993	The role of community nurses and residential staff in supporting women with intellectual disability to access breast screening services	Qualitative data, could not be assessed
93	20825462	Supporting women with intellectual disabilities to access breast cancer screening: a healthcare professional perspective	Qualitative data, could not be assessed
94	20037243	The impact of breast cancer among Canadian women: disability and productivity	Disability as a comorbidity in BC survivors
95	19879454	State-level differences in breast and cervical cancer screening by disability status: United States, 2008	No full text
97	19709942	Contraception and screening for cervical and breast cancer in neuromuscular disease: a retrospective study of 50 patients monitored at a clinical reference centre	No comparison with non-disabled
98	19365847	Factors influencing changes in employment among women with newly diagnosed breast cancer	Did not recruit disabled patients
99	18479411	Early stage breast cancer treatments for younger Medicare beneficiaries with different disabilities	Not a screening method for disabled
106	23985294	Multi-level Barriers to Obtaining Mammograms for Women with Mobility Limitations: Post Workshop Evaluation	No comparison with non-disabled/not screened
107	21219085	Disability and mammography screening: intangible barriers to participation	Qualitative data, could not be assessed
110	20722477	Nursing Perspectives on Cancer Screening in Adults With Intellectual and Other Developmental Disabilities	No comparison with non-disabled
112		What influences women with intellectual disabilities to attend breast screening? Experiences of women who have and have not participated	Qualitative data, could not be assessed
113		Knowledge and attitude of Women with Special needs towards breast Cancer in Saudi Arabia; A cross sectional study	No comparison with non-disabled/not screened
115	37580427	Impact of health disparities on national breast cancer screening participation rates in South Korea	No disability
116	37653363	Breast cancer screening and its associating factors among hungarian women aged 45–65: a cross-sectional study based on the European health interview surveys from 2009 to 2019	No disability
117	37488365	Factors associated with non-participation in breast cancer screening: analysis of the 2016 and 2019 comprehensive survey of living conditions in Japan	No full text
119	37156431	Up-to-date on cancer screening among Ontario patients seen by walk-in clinic physicians: A retrospective cohort study	No disability
120	37230088	Aotearoa New Zealand Deaf women's perspectives on breast and cervical cancer screening	No full text
121	36673870	Public Knowledge, Practice, and Attitude Regarding Cancer Screening: A Community-Based Study in Saudi Arabia	No full text
122	36449513	A protocol to identify the barriers and facilitators for people with severe mental illness and/or learning disabilities for PErson Centred Cancer Screening Services (PECCS)	Qualitative data, could not be assessed
123	35501791	The feasibility of implementing risk stratification into a national breast cancer screening programme: a focus group study investigating the perspectives of healthcare personnel responsible for delivery	Qualitative data, could not be assessed
124	35320617	Screening for cognitive symptoms among cancer patients during chemotherapy: Sensitivity and specificity of a single item self-report cognitive change score	No segregated data for women
125	35066957	The effect of education given to women with hearing impairments on the behaviours of Pap smear screening	No full text
127	34935220	Breast self-examination training video with the sign language for deaf women: An interventional study	No full text
130	32720225	Mammography use in relation to comorbidities and functional limitations among older breast cancer survivors	No disability
131	32682837	Reduced Mammography Screening for Breast Cancer among Women with Visual Impairment	No full text
133	31834366	Does poor mental health explain socio-demographic gradients in breast cancer screening uptake? A population-based study	No full text
134	31393609	Obesity and breast cancer screening: Cross-sectional survey results from the behavioral risk factor surveillance system	BMI related disability
137	30157772	Cancer screening inequities in a time of primary care reform: A population-based longitudinal study in Ontario, Canada	Not not include disabled patients
139	28804085	D/deaf breast cancer survivors: Their experiences and knowledge	No comparison with non-disabled
141	27405348	Influences on uptake of cancer screening in mental health service users: A qualitative study	Qualitative data, could not be assessed
142	27160741	A Questionnaire Study to Assess the Value of the Vulnerable Elders Survey, G8, and Predictors of Toxicity as Screening Tools for Frailty and Toxicity in Geriatric Cancer Patients	Geriatric comorbidity of disability
144	25804316	The relationship between four health-related quality-of-life indicators and use of mammography and Pap test screening in US women	No disability, BMI related comorbidity
145	25286771	Paid- and family-carers' views on supporting women with intellectual disability through breast screening	Qualitative data, could not be assessed
146	25503576	Screening for vulnerability in older cancer patients: The ONCODAGE prospective multicenter cohort study	Geriatric comorbidity of disability
147	24756474	Body mass index and cancer screening: Findings from the english longitudinal study of ageing	No disability, BMI related comorbidity
149	23996243	The importance of negative predictive value (NPV) of vulnerable elderly survey (VES 13) as a pre-screening test in older patients with cancer	Age related disability, no segregated women data
150	23041592	Screening elderly cancer patients for disabilities: Evaluation of study of osteoporotic fractures (SOF) index and comprehensive geriatric assessment (CGA)	No segregated data for women, or specific BC screening, age related comorbidity is disability
151	22461343	Florida mammographer disability training vs needs	No full text
153	21927868	Access to cancer screening for women with mobility disabilities	Qualitative data, could not be assessed
154	19897337	Papanicolaou smear screening of women with intellectual disabilities: A cross-sectional survey in Taiwan	No breast cancer
155	19939625	Perception and experience of primary care physicians on Pap smear screening for women with intellectual disabilities: A preliminary finding	No breast cancer
156	19111790	Are Women With Functional Limitations at High Risk of Underutilization of Mammography Screening?	Qualitative data, could not be assessed

## Sheet: Table 2 Final included studies_
	Table S2: Characteristics of the included studies in the systematic review
Sl. No.	Sl.No.	PMID	Title	Author	Study location	Study design	Disability type	Disability diagnosis	Screening method	Age (years)	Sample size_patient with disability	Sample size_patient w/o disability	Follow up period/ screening period	Risk factors	OR(95% CI) (vs ref), p	References
12	1	36595297	Breast Cancer Screening Among Women With Intellectual Disability in Denmark	Horsbøl T.A. et al. (2023)	Denmark	Cohort	Intellectual disability	ICD-10	Mammography	50-69	1775	17802	2 years	Disability, diagnostic groups, identified from institutions, ID severity	ID(vs no disability): 5.34 (5.04-5.67), cerebral palsy (vs no):11.07 (8.04-15.25), down syndrome (vs no):11.44 (9.42-13.89), metabolic disorder (vs no):1.95 (1.17-3.26), congenital malformations (vs no):3.57 (2.05-6.22), identified by institutions:8.58 (7.70-9.57), Profound severity(vs no): 30.25 (21.32-42.93) [Values adjusted for age]	[29]
25	2	35564676	Inequality in the Utilization of Breast Cancer Screening between Women with and without Disabilities in Taiwan: A Propensity-Score-Matched Nationwide Cohort Study	Inchai P eta al. (2022)	Taiwan	Cohort	17 types of disability, namely moving functional limitation, visual impairment, hearing impairment, speech disorder, intellectual disability, multiple disabilities, dysfunction of primary organs, facial impairment, dementia, congenital disorders, chronic mental health conditions, balance disorder, intractable epilepsy, autism, chromosomal abnormalities, congenital metabolic disorders, and rare di…		Mammography	50-69	124115	124115	2 years	Disability, disability type, severity of disability, monthly salary, urbanisation level, Charlson comorbidity index, adults preventive care service	disability(vs no): 0.72(0.71- 0.74), p <0.001; speech disorder(vs no): 0.77(0.74-0.79), p<0.001; mild(vs no): 0.73(0.71-0.76), p<0.001; 60-69 years(vs 50-59years):0.27(0.26-0.28), p<0.001; NT$>36,301 (vs low income):1.51(1.34-1.71), p<0.001; urbanisation7(vs 1):1.77(1.64-1.91), p<0.001; CCI=2(vs 0): 1.39(1.31-1.49), p<0.001; adult care service(vs no):2.61(2.55-2.68),p<0.001	[8]
30	3	34504827	Socioeconomic Determinants of Participation in Cancer Screening in Argentina: A Cross-Sectional Study	Nuche-Berenguer B et al. (2021)	Argentina	Cross-sectional study	Physical disability	Proxy as “capacity to walk”	Mammography	50-90	2000	5070	2 years	Income, education, health insurance, physical disability, marital status	2nd income quintiles(vs 1st):0.912*(0.905–0.918), medium(vs low): 0.558*(0.554-0.561), isurance(vs yes): 2.284*(2.268-2.301), severe physical disability(vs none): 2.284*(2.267-2.301), not single(vs single): 0.632*(0.629-0.636)[All values for never screened, p<0.0001, p<0.011]	[43]
36	4	33201087	Associations Between Disability and Breast or Cervical Cancers, Accounting for Screening Disparities	Iezzoni LI et al. (2021)	US	Descriptive	movement difficulties (MD) or complex activity limitations	Sample Adult Core question - told by a doc that they have cancer	Mammography	30-80	MD:608, CAL:398	789	2 years	Disability, Age, race, ethnicity, education, BMI category, smoking status, family income, health insurance, source of care,	Disability(vs no), MD: 1.08 (0.92, 1.26), p<0.34; CAL:1.21 (1.01, 1.46), p<0.04; MD, 80+ years(vs 30-44 years),MD:4.76 (8.97, 24.30), p<0.0001; CAL:13.93 (8.27, 23.47), p<0.0001; multiple race(vs white), MD:1.25 (0.80, 1.96), p<0.04, CAL:1.13 (0.69, 1.88), p<0.13; Hispanic(vs not hispanic), MD:.53 (0.39, 0.72), p<0.0001; CAL: 0.54 (0.39, 0.75), p<0.001, college(vs less than high school), MD:.19 (…	[33]
38	5	31904881	Breast cancer screening disparities between women with and without disabilities: A national database study in South Korea	Shin DW et al. (2020)	South Korea	Cohort	multiple type	diagnosis by a physician	Mammography	>20	214468	3538276	2 years	Age per 10 years, income, place of residence, calendar y, disability, disability type,	Age: 0.861 (0.860-0.862), Rank 6-10:1.233 (1.229-1.237), Rural:0.889 (0.886-0.893), Calendar y:1.056 (1.053-1.058), Disability(vs no):0.824 (0.820-0.828), mild(vs no):1.088 (1.082-1.094), Disability grade 6(vs no):1.250 (1.238-1.262), physical disability(vs no):1.235 (1.231-1.238)	[44]
40	6	31780299	Health disparities among breast cancer patients with/without disabilities in Germany	Groß SE et al. (2019)	Germany	Community based participatory study	Multiple- physical, intellectual, visual, hearing, linguistic, learning disabilities and mental illness	ICF	Mammography	50-69 years	568	4058	-	Age, Disability, Union Internationale Contre le Cancer, secondary disease, health insurance, education	Age: 0.98 (0.97-0.99), physical disability (no disability): 0.70 (0.52-0.96), UICC stage II-IV (vs stage 0-I): 0.26 (0.22-0.30), secondary disease(vs no): 1.17 (1.10-1.25), health insurance (vs private insurance): 2.10 (1.60-2.75), without school graduation certificate (vs arbitrary):2.12 (1.23-3.64)	[45]
41	7	31752592	Disability as a predictor of breast cancer screening uptake: A population-based study of 57,328 women	Ross E et al. (2020)	Northern Ireland	Community based participatory study	Multiple	Census- interview	Multiple	50-70	20541	36787	3 years	Disability, marital status, socio-economic status, area of residence, mobility, memory loss, breathing difficulty, intellectual difficulty	Age- disability(vs no):0.71 (0.68–0.74), marital status (no disability):0.77 (0.74–0.80), socio-economic (no disability): 0.93 (0.89–0.97), residence(no disability):0.93 (0.89–0.98), mobility:0.72 (0.65–0.89), breathing:0.56 (0.39–0.81), hearing loss:0.83 (0.75–0.91), ID/LD:0.64 (0.41–0.99) [all p<0.05, all comparison between disabled vs not disabled]	[9]
50	8	29500093	Breast cancer screening in women with cerebral palsy: Could care delivery be improved?	Nadam N et al. (2018)	USA	Cross-sectional study	Cerebral palsy	Gross Motor Functional Classification System (GMFCS) and Manual Ability Classification System (MACS) ,Communication Function Classification System (CFCS)	Mammography	Above 40	118	-	2 years	Screening guidelines compliance	Manual Ability Classification Scale: 0.559(0.34-0.907), p<0.019	[46]
52	9	28972966	Disability and participation in breast and bowel cancer screening in England: a large prospective study	Floud S et al. (2017)	England	Prospective cohort	Sensory	Million Women Study questionnaire	Mammography	<65	40092	104027	2 years	Disability, no of disability, type, receipt of disability benefits, access to car, marital status	Any disability(vs no): 0.64 (0.62−0.65), no. of disability:0.73 (0.70−0.75), hearing:0.72 (0.68−0.77), benefits:0.50 (0.49−0.52) , car access( no disability):0.65 (0.63–0.67), p<0.001; married(vs no disability): 0.64 (0.62–0.66), p<0.038	[10]
53	10	28875514	Cancer screening participation in schizophrenic outpatients and the influence of their functional disability on the screening rate: A cross-sectional study in Japan	Fujiwara M et al. (2017)	Japan	Cross-sectional study	Functional disability in schizophrenia patients	DSM5, Global Assessment of Functioning (mGAF)	Mammography	Above 40	28	72	2 years	Severity, age, education, employment, marital status, physical illness	Severity:0.97(0.94-1.00), p<0.05; 60-69years(vs 40-49):1.42(0.47-4.31) junior college(vs < high school):3.52(0.39-31.66), unemployed (vs employed):0.57(0.23-1.40), not married(vs married): 0.71(0.30-1.68), physical illness(vs no): 1.47(0.62-3.49)	[47]
55	11	28455223	A longitudinal assessment of adherence to breast and cervical cancer screening recommendations among women with and without intellectual disability	Xu X et al. (2017)	USA	Cohort	ID	ICD-9	Mammography	36-69	2912	6494	2 years	Type of residency, disability, Medicare and medicaid, urban, rural	disability(vs no): 0.63(0.55,0.72), Medicare and Medicaid (vs.Medicaid): 3.72(2.83,4.89), medicare(vs medicaid): 1.15(0.96,1.39), suburban(vs urban): 0.85(0.72, 1.00), rural(vs urban): 0.79(0.62,1.00), community living(vs alone): 9.97(6.81, 14.60)	[48]
56	12	27624823	Breast cancer and screening in persons with an intellectual disability living in institutions in France	Trétarre B et al. (2017)	France	Community based participatory study	ID	Interview	Mammography	15-75	14	964	1 year	Age, type of disability, obesity, employment, type of institution, last mammogram	50-54years: 105/135, BMI>30: 48/16, p<0.012; employed (vs no): 49/5, p<0.001	[24]
60	13	25483378	Mammography usage with relevant factors among women with mental disabilities in Taiwan: a nationwide population-based study	Yen S et al. (2014)	Taiwan	Cohort	Mental disability	Psychiatrists	Mammography	50–69	1515	15728	2 years	Age, urbanisation, salary, education, marital status, catastrophic illness, severity of disability, preventive healthcare usage, adult preventive healthcare	60-69years(vs 50-59):0.83(0.74-0.93), p<0.002; urbanisation level8(vs 1):1.15 (0.85- 1.55),p<0.34; NT$38,200–45,800(vs <15,840):2.72(2.06-3.60), p<0.001; college & above(vs school):1.34(1.11 1.61), p<0.002; married(vs unmarried): 1.99(1.62-2.45) p<0.001, catastrophic illness(vs no):1.34(1.11-1.62) p<0.002, moderate(vs mild):0.55(0.49-0.61) p<0.001, pap smear(vs no): 8.30(7.22- 9.56),p<0.001; adul…	[49]
65	14	25133662	The effects of obesity and mobility disability in access to breast and cervical cancer screening in france: results from the national health and disability survey	Bussie`re C et al. (2014)	France	Cross-sectional study	Mobility impairment	International Classification of Functioning, Disability and Health (ICF)	Mammography	40-75 years	7561	-	2 years	Obesity, disability score, age, education, marital status, employment, chronic disease, visits to the GP,	50-65 years(vs 40-50): 3.78*** (3.25–4.40), non-high school(vs high school):0.66*** (0.57–0.75), divorced (vs single):0.84* (0.70–1.01), unemployed (vs employed):0.70*** (0.59–0.82), chronic disease(vs no):1.24**(1.09–1.41), no visits to GP(vs yes): 0.44***(0.36–0.53), BMI>30(vs BMI<30):0.77**(0.66–0.91), disability score: 0.95*** (0.94–0.97)	[50]
66	15	25073078	Level of disability, multi-morbidity and breast cancer screening: does severity matter?	Guilcher SJT et al. (2014)	Canada	Cohort	Sensory, physical, mental	CCHS Participation and Activity Limitation (RACDPAL) questionnaire	Mammography	50-69	4660	5703	2 years	Age, rural index, education, household income, marital status, country of birth, disability, chronic conditions	Age: 1.03[1.02-1.04], small urban(vs large):0.98[0.89-1.08], secondary education (vs post secondary): 0.93[0.84-1.03], $60-99999 (vs $10000+): 0.86[0.74-0.99], single/widow (vs married):0.78[0.69-0.88], Canada vs others:0.97[0.87-1.1], moderate (vs no disability): 1.22[1.09-1.38], 1 chronic condition (vs no): 1.31[1.17-1.46]	[51]
72	16	23937373	Accuracy of self-reported cervical and breast cancer screening by women with intellectual disability	Son E et al. (2013)	USA	Part of RCT	ID		Mammography	All age group	82	-	3 years	Race, severity, living arrangement, residential location	no statistically signifi- cant predictors found for mammography (data not shown; all covariates were nonsignificant	[32]
73	17	23796162	Test of an intervention to improve knowledge of women with intellectual disabilities about cervical and breast cancer screening	Swaine JE et al. (2013)	USA	Part of RCT	ID	Interview	Mammography		98	-	3 years	Knowledge indicators	Definition of mammogram: 10.67*** , freq. of mammogram: 8.00*** , definition of pap test: 4.80**, freq. of pap test: 8.33***, pap test picture identification: 7.35**, decrease anxiety for pelvic exam: 5.83** [all composite: -5.65****] all values in chi-sq. *P < 0.10; ** P < 0.05; *** P < 0.01; **** P < 0.001.	[52]
75	18	23506206	Are cervical and breast cancer screening programmes equitable? The case of women with intellectual and developmental disabilities	Cobigo V et al. (2013)	Canada	Cohort	IDD	ICD-9, 10	Mammography	Above 50	5171	488545	2 years	Age, Rurality, Income quantile, resource utilisation	Age (50-59): 3423/291332, (60-69): 1748/197213; Rural: 957/65193; High income quantile : 788/107676; very high morbidity : 826/25711	[53]
77	19	23260609	Receipt of mammography among women with intellectual disabilities: medical record data indicate substantial disparities for African American women	Parish S L. et al. (2013)	USA	Part of RCT	ID	Interview	Mammography	Above 40 year	87	-	1 year	Ethnicity, age, lives with family, partner, rural location, severe impairment	white(vs black): 5.35*[1.33, 28.42], age:1.00[0.94, 1.07], live with family(vs formal residential setting):0.38[0.06, 1.71], 0.43[0.00, 3.79] , rural(vs urban): 0.22*[0.05, 0.80], severe(vs mild or moderate):0.25[0.01, 1.94] *p<0.05	[54]
78	20	24453745	Relationship between expanded health belief model variables and mammography screening adherence in women with multiple sclerosis: a pilot study	Paraska K (2012)	USA	Descriptive	MS		Mammography		11	-		Race, education, health insurance, recomendations, barriers, and types	NO OR recorded	[33]
79	21	22952783	Access to cancer screening in people with learning disabilities in the UK: cohort study in the health improvement network, a primary care research database	Osborn DPJ et al. (2012)	UK	Cohort	Learning disability	Read code list using previously described diagnosis	Mammography	50-64 years	2956	17354	3 years	disability	0.78 (0.74–0.83), p<0.001	[55]
81	22	22642963	Cervical and breast cancer-screening knowledge of women with developmental disabilities	Parish S. L et al.(2012)	USA	Part of RCT	Developmental disability	National Core Indicators interview	Mammography	>18	202	-	2 years	Cancer definition, mammogram definition, mammogram freq, breast exam, lump, pap test, identification, decrease anxiety	Cancer definition: 2.44[0.76,7.83], mammogram: 2.73[0.83, 8.94], mammogram freq: 5.77[1.48,22.46]*, breast exam:1.98[0.23, 16.96], lump:1.27[0.36, 4.44], pap test:4.81[1.44,16.11]*	[22]
82	23	22344617	Does a standard measure of self-reported physical disability correlate with clinician perception of impairment related to cancer screening?	Buckley DI et al.(2012)	USA	Exploratory	Physical disability	ICF	Mammography	> 40 years	149	198	2 year	Disability, clinical assessment	Disabled: 65.7, p<0.041, not disabled:76.9, p<0.040	[56]
83	24	22340778	Disparities in routine breast cancer screening for Medicaid managed care members with a work-limiting disability	Weir S et al. (2011)	USA	Cohort	Multiple		Mammography	42-69	23511	11660	2 year	Age, ethnicity, insurance, illness burden, diagnosis, neighbourhood characteristics, healthcare utilization, screening facilities,	Age: 1.45***, ethnicity: 1.26**, illness burden:1.27*, severe mental illness: 1.18*, high school grad:0.87*, ambulatory office visits:1.17***, access to screening facilities: 0.97** [no CI represented]	[57]
85	25	22093658	The assessment of the likelihood of mammography usage with relevant factors among women with disabilities	Kung P et al. (2011)	Taiwan	Cohort	disability was classified into 18 categories, namely visual impairment, hearing impairment, balance impairment, sound or speech impairment, physical disability, mental retardation, major organ malfunction, facial injury, persistent vegetative state, refractory epilepsy, dementia, autism, chromosomal abnormalities, congenital metabolic disorders, other congenital defects, multiple disabilities, ch…	Disability Rights Protection Acts’ of Taiwan	Mammography	50-69 years	136600	-	2 years	Age, urbanisation, salary, low-income household, aboriginal, education, marital status, catastrophic illness, disability type, disability severity, preventive services	Age 60-69(vs 50-59): 0.90(0.87 -0.94), urbanisation level8(vs level1):1.42(1.30 -1.56), salaryNT$38,200–45,800 (vs <15,840):2.47(2.25-2.72), low income(vs no):0.51(0.45-0.59), aboriginals(vs no):1.10(0.95-1.27), college(vs elementary):1.45(1.33-1.57), single(vs married):1.69(1.54-1.85), no catastrophic illness(vs yes):0.75(0.72- 0.78), dementia disability(vs physical):1.43(1.01-2.01), p<0.042, mo…	[58]
86	26	22086812	Determinants of mammography in women with intellectual disabilities	Wilkinson J E et al.(2011)	USA	Cohort	Learning disability	Massachusetts Department of Developmental Services health records	Mammography	42-74 years	2907	-	2 years	Age, psychiatric diagnosis, ADL, sedations required for clinical visits, requires special positioning for exams, waiting period cooperation, downs syndrome, family history of breast cancer, guardian, able to communicate, residential support, health coordination, bone density screening	Age 60-69(vs 50-59):1.04 (0.85–1.27), >3 psychiatric diagnosis(vs no):1.45 (1.12–1.89), ADL summary (vs 0):0.78 (0.66–0.91), sedation(vs no):0.81 (0.68–0.96), positioning(vs no):0.73 (0.53–1.00), uncooperative(vs no): 0.77 (0.65–0.92), down syndrome(vs no):0.64 (0.53–0.80), family history(vs no):1.85 (1.37–2.48),guardian (vs no):0.76 (0.65–0.89), communicate(vs no):1.54 (1.32–1.78), 24h support(v…	[59]
87	27	21732810	Factors associated with self-reported mammography use for women with and women without a disability	Courtney-Long E et al. (2011)	USA	population-based cohort study	Multiple	Healthy people 2010 interview	Mammography	40-74 years	103922	208362	2 years	Disability status, race/ethnicity, household income, employment status, marital status, education, health insurance, age, emotional support, self-rated health, healthcare provider, BMI, access to care, US region	Age 50-75: disability(vs no): 0.92(0.85-0.99 ), hispanic (vs white): 2.27(1.85-2.77), $25,000–$49,999 (vs >$25000):0.77(0.71-0.84), others(vs unemployed):0.89(0.75-1.07), separated(vs married):0.85(0.78-0.92), high school(vs college): 0.84(0.78-0.91), insurance (vs no): 0.45(0.40-0.51), Age >40: 50-64 years age(vs 40-49):1.88(1.78-1.99), Age50-75: always emotional support(vs never): 1.42(1.23-1.6…	[60]
88	28	22942803	Barriers and Facilitators to Breast Cancer Screening: A Qualitative Study of Women with Multiple Sclerosis	Todd A et al. (2011)	USA	Qualitative descriptive	MS	Interview	Mammography, BSE		36	-		Environmental barriers, intrapersonal barriers, facilitators,	Mostly facilitators, followed by intrapersonal barriers and environmental	[61]
96	29	19775912	Repeat mammography screening among unmarried women with and without a disability	Clark MA et al. (2009)	USA	Cohort	Multiple	Self assessment	Mammography	40-75 years	93	93	2 years	Disability status, education, choice of facility, interactions	Disability status(vs yes):-0.44(1.06 to 0.19 ), education(vs college degree):0.47(0.04 to 0.89), experience at facility: -0.07(0.17 to 0.03), facility location:.0.07(0.25 to 0.09), access:-0.08(0.25 to 0.09), disability status by education: -0.44(0.75 to 0.13), disability status by experience at facility:0.23(0.07 to 0.39)	[62]
100	30	31288600	Measuring height and weight as part of routine mammographic screening for breast cancer	Darcey E et al. (2019)	Australia	Part of RCT	Multiple	BreastScreen WA	Mammography	Above 40	48357	156072	2 years	Age, birth country, language, aboriginal status, disadvantage index, accessibility index, disability, screened at clinic/mobile, interpreter required, longer appointment required	50-60years(vs <50):0.990 (0.982, 0.997) , UK(vs Australia):1.02 (1.02, 1.03), other language(vs English):0.810 (0.802, 0.817), unknown(vs non-aboriginal):0.892 (0.878, 0.906), disadvantage index 2(vs 1):1.068 (1.056, 1.079), outer regional(vs major city):1.164 (1.156, 1.172) , disability(vs no):0.610 (0.580, 0.633), mobile(vs clinic):1.100 (1.092, 1.104), interpreter not available(vs not required…	[63]
101	31	31120403	Racial/Ethnic Disparities in Mammogram Frequency Among Women With Intellectual Disability	Arana E et al. (2019)	USA	Cross-sectional study	ID	Clinical diagnosis	Mammography	Above 40 year	95	-	2 years	Race/ethnicity, living arrangement, socioeconomic status, age, ID severity	Hispanic(vs white):9.5 (1.0–91.9)*, Black(vs white):5.5 (1.0–28.0)*, community living(vs family):5.69 (0.8–38.2)*, 0-20% below FPL(vs above 30%): 7.8 (1.0–79.9), mild impairment(vs severe):19.8 (2.6–148.1) **, moderate(vs severe):13.8 (1.6–119.7)* [*p<0.05, **p<0.01]	[35]	0
102	32	30878981	Utilisation of mammography by women with mobility impairment in the UK: secondary analysis of cross-sectional data	Sakellariou D et al. (2019)	UK	Cross-sectional study	Mobility impairment	Interview	Mammography	Above 20 years	2697	6794	1-3 years	Age group, marital status, region, urbanisation, education, employment, income, health assessment, support from neighbour	50-69years(vs 20-49 years):11.57*** (8.67 to 15.44) , married(vs never):2.05***(1.48 to 2.85), Scotland(vs England): 1.48*(1.06 to 2.05), intermediate(vs thin populated): 0.89(0.67 to 1.19), upper secondary(vs primary):1.33**(1.08 to 1.64), inactive(vs unemployed): 1.29(0.76 to 2.20), fifth quintile income(vs first):1.46*(1.01 to 2.11), good health assessment(vs bad): 1.11 (0.87 to 1.42), possibl…	[64]
103	33	30421970	The Association Between Continuity of Primary Care and Preventive Cancer Screening in Women With Intellectual Disability	Plourde N et al. (2018)	Canada	Cohort	ID	ID diagnosis recorded in two or more primary care physician visits, at least one hospitalization or emergency department visit, or documentation of disability support program eligibility	Mammography	18-64	5417	-	2 years	Continuity of care	high(vs low):1.01 (0.84-1.22) , p<0.8, moderate(vs low):1.10 (0.90-1.34) , p<0.36	[65]
104	34	28459874	Utilisation of cancer screening services by disabled women in Chile	Sakellariou D et al. (2017)	Chile	Cross-sectional study	Multiple- physical, mental or sensory impairment,		Mammography	50-75years	5445	21852	2 years	Geographical location, age group, marital status, indigeneity, income(log), education years, employment, housing, self health assessment, health provider, medical treatment	rural(vs urban): 1.13(.982–1.306), age 65-75(vs 50-64):0.384(.343-.431)***, separated (vs married):.829*(.697-.987), indigenous(vs not):0.899(.752–1.074); income0.962(.881–1.050), education:1.045*** (1.031–1.060 ), inactive(vs employed):.740*** (.636-.861), substandard housing(vs reference):.818* (.697-.959), neither good/bad assessment(vs bad):1.146*(1.009–1.301), ISAPRE provider(vs FONASA):1.95…	[66]
105	35	26083235	Trends in Mammography Over Time for Women With and Without Chronic Disability	Iezzoni LI et al. (2015)	USA	Cross-sectional study	Movement, sensory, emotional and cognitive	chronic disability algorithms around methods developed by NCHS analysts		50-74 years	12798	19130	2 years	Disability type, age, race, hispanic ethnicity, education, income, health insurance, source of care, basic action difficulties (BAD) severity, any BAD any complex action limitations (CAL)	All emotional disability: Age 65-74 years(vs 50-64 years):0.8 [0.6–0.9], p<0.0073; Black(vs white): 1.3 [1.0–1.6] , p<0.016; hispanic(vs not):1.7 [1.2–2.3] , p<0.0009; college or advanced degree(vs >high school):2.3 [1.7–3.1] , p<0.0001; income less than poverty threshold (vs no):0.6 [0.5–0.7] , p<0.0001; no insurance(vs yes): 0.3 [0.2–0.4] , p<0.0001; no source of care(vs yes): 0.3 [0.2–0.4] , p…	[41]
108	36	20857346	Predictors of mammography use in older women with disability: the patients' perspectives	Caban M et al. (2011)	USA	Cross-sectional study	Physical	Medicare Current Beneficiary Survey	Mammography	>65 years	2218	2329	4 years	Disability, severity, age, race, education, income, marital status, HMO, self-rated health, no. of comorbidity, cognitive deficit, depressed in last 1 year	Moderate disability: 0.76(064-0.91), severe: 0.46(0.40-0.54), age: 0.95(0.94-0.96), black:1.21(0.96-1.51), education <12: 0.75(0.64-0.87), income <$25000: 0.66(0.56-0.79), not married: 0.81(0.69-0.95), no HMO:0.74(0.60-0.92), poor self-rated health:0.80(0.66-0.96), >3 comorbidity:1.56(1.13-2.10), cognitive deficit:0.93(0.75-1.15), depression: 0.99(0.75-1.34)	[28]
109	37	19834002	Barriers to Adherence to Screening Mammography Among Women With Disabilities	Yankaskas BC et al. (2010)	USA	Community based participatory study	Visual, hearing and physical		Mammography	40-79 years	1055	1915	3 years	Disability category, age, race, education level, other perceptive barriers	multiple disability, no reason: 27.4 (21.5, 33.3), no breast problem: 23.2 (17.7, 28.9), too painful: 14.2 (9.6, 18.9) , too expensive: 10.2 (6.1, 14.2), lack of physician recommendation: 16.0 (11.1, 20.8), transportation problem: 7.9 (4.3, 11.5)	[67]
111	38		Exploring breast cancer and screening awareness among Irish women with intellectual disabilities	Reidy M et al. (2017)	Ireland	Cross-sectional study	ID	Interview	Mammography	20-59 years	45			Barriers to seek help, Breast cancer warning	age>40y, Lump or thickening in the breast, p<0.04; Pain in one breast or armpit, p<0.028, difficulty to make appointment,	[68]
114	39		Cancer Screening Knowledge Changes: Results From a Randomized Control Trial of Women With Developmental Disabilities	Parish S. L et al.(2012)	USA	Part of RCT	Developmental disability	Interview	Mammography	Above 18 years	1 1/12		8w	Knowledge indicators	Definition of mammogram: 2.33 (1.09, 4.98)**, freq. of mammogram: 3.09(1.36,7.03)** , knowledge composite(9items): 1.04 (.63, 1.45)**** [ **p < .05. ****p < .001]	[27]
118	40	37137996	Inequalities in cancer screening participation between adults with and without severe mental illness: results from a cross-sectional analysis of primary care data on English Screening Programmes	Kerrison SR et al. (2023)	UK	Community based participatory study	Mental disability	Interview	Mammography	50-73 years	18587	1328651	1 year	Age, Ethnicity, Deprivation, Region, Smoking, BMI	(Comparison of SMI vs no SMI) 50-54 years age:0.66*** (0.63, 0.70), black: 0.77*** (0.69, 0.86), most deprived: 0.66*** (0.63, 0.70), west Midlands: 0.70*** (0.65, 0.76), non-smoker: 0.66*** (0.63, 0.68), BMI>30: 0.65*** (0.60, 0.70)(****p < .001)	[69]
126	41	32931340	Access to and engagement with cervical and breast screening services for women with disabilities in Aotearoa New Zealand	Pearson J et al. (2020)	New Zealand	Community based participatory study	Deaf, any		Mammography	20-70 years	84		2 year	Living with, employment, household income, living in city	Living with partner (vs yes): 90.9%, not employed (vs yes): 89%, income less (vs more): 75%, p<0.03; town vs other: 88.9, all p non significant	[70]
128	42	33975576	The association between cognitive impairment and breast and colorectal cancer screening utilization	Yang S et al. (2021)	USA	Cross-sectional study	Cognitive impairment		Mammography	50-74years	2704	10261	2 years	Cognitive impairment severity, age, race/ethnicity, education, marital, insurance, cancer diagnosis, chronic disease score	Mild (vs. No impairment): 0.85 (0.74, 0.97), p<0.015; severe (vs no impairment): 0.54 (0.38, 0.76), p<0.001; 65–69 (vs. 50–54) : 1.20 (1.02, 1.41), p<0.013; Hispanic (vs. NHW):1.51 (1.25, 1.82), p<0.0001; education high school >HS (vs<= HS): 1.47 (1.32, 1.63), p<0.001; Live with spouse (vs. Other) : 1.51 (1.36, 1.68), p<0.001; Insured vs. Uninsured: 4.22 (3.46, 5.16), p<0.001; cancer diagnosis ye…	[71]
129	43	34078641	Function-related indicators and outcomes of screening mammography in older women: Evidence from the breast cancer surveillance consortium cohort	Zhang D et al. (2021)	USA	Cross-sectional study	Functional limitations	unction-related indicators (FRI) present in Medicare Part A and B	Mammography	66-94Years	80517	159332	2 year	75-84 years age, 85-94 years age group incident BC, ethnicity	75-84years: 3.6 (3.1, 4.0); 85-94 years: 3.2 (2.3, 4.0), Black: 3.2 (2.3, 4.0)	[23]
132	44	32019432	Association between the Maryland Medicaid Behavioral Health home program and cancer screening in people with serious mental illness	Murphy KA et al. (2019)	USA	Community based participatory study	Mental disability	ICD-9	Mammography	50-64	517	1141	2 year	enrollment in behavioural health home, ethnicity, Psych diagnosis, substance use disorder, medicaid disability, health system utilization	1.30 (1.06–1.59), p<0.01, Black: 63.2, p<0.001, bipolar disorder: 41.8, p<0.001; Substance use: 47.0, p<0.001; primary care visits: 6.2,p<0.05	[72]
135	45	31385214	Benefits and Harms of Mammography Screening for Women With Down Syndrome: a Collaborative Modeling Study	Alagoz O et al. (2019)	USA	Cohort	Down syndrome	USPSTF 2016 policy	Mammography, Biopsy	>49 years	32	978	0.5 year	Disability, age	harm/benefit ratios as 2240 mammograms/averted breast cancer death; 122 mammograms/ life-year (LY) gained; 190 false-positive exam results/averted breast cancer death; 10 false-positive exam results/LY gained; 27 benign biopsies/averted breast cancer death; 1.4 benign biopsies/LY gained	[24]
136	46	31377087	Deaf Women's Health: Adherence to Breast and Cervical Cancer Screening Recommendations	Kushalnagar P et al. (2019)	USA	Cohort	Hearing impairment		Mammography	40-74 years	529	1119	1 year	Age, Race/ethnicity, College graduate, Income, Marital status, Health insurance, regular provider, family history of cancer	Age: 1.042*** (1.031, 1.054), Black: 3.171*** (2.302, 4.368), Hispanic: 1.407* (1.035, 1.912), College graduate: 1.313* (1.052, 1.638), Upper SES income: 1.372 (0.957, 1.967) , Partner: 1.679*** (1.255, 2.248), Health insurance: 1.444 (0.930, 2.243), Regular provider: 1.770*** (1.360, 2.304), cancer history: 1.414** (1.127, 1.774), deafness: 0.939 (0.767, 1.148) [*p<0.05; **p<0.01; ***p<0.001)]	[73]
138	47	27077580	Adherence to US Preventive Services Task Force recommendations for breast and cervical cancer screening for women who have a spinal cord injury	Xu X et al.(2016)	USA	Cohort	Spinal cord injury	ICD-9	Mammography	20-74 years	3173	6433	2 years	Disability, Medicare and medicaid, year of enrolment, area of residence	Disability(vs no): 1.440 (1.325, 1.565), Medicare and Medicaid (vs. Medicaid only): 1.037 (0.758, 1.420), ≥ 10 yrs. of enrollment (vs. 4–6 yrs. of enrollment): 0.171 (0.146, 0.199), Rural (vs urban): 1.486 (1.267, 1.742)	[26]
140	48	27552166	Women with Visual Impairment and Insured by Medicaid or Medicare Are Less Likely to Receive Recommended Screening for Breast and Cervical Cancers	Xu X et al. (2016)	USA	Community based participatory study	Visual impairment	ICD-9	Mammography	Above 18	1308	2685	3.5 year	Disability, age, medicare, suburban residence	Disability(vs no): 0.49 (0.40–0.60), Medicare(vs medicaid) : 1.53 (1.14–2.12) , suburban (vs urban): 0.68(0.42-0.86)	[74]
143	49	25864023	Disparities in Receipt of Breast and Cervical Cancer Screening for Rural Women Age 18 to 64 with Disabilities	Horner-Johnson W et al. (2015)	USA	Cross-sectional study	physical functions, vision, hearing, or cog- nition.	MES	Mammography	40-64 years	25770	24628	2 years	Disability, age, Race/ ethnicity, Marital status, Education, Family income, Insurance	Disability (vs no): 0.79 (0.68-0.91), age 60-64 (vs 40-49): 1.95 (1.72-2.22), Black (vs white): 1.49(1.34-1.67), Widowed/separated (vs married): 0.86 (0.70-0.95), Other educational degree (vs >bachelor’s): 0.82(0.72-0.94), Income 200-400% (>400%): 0.66 (0.61-0.73), public insurance (vs private): 0.85(0.75-0.97) all p <0.01	[75]
148	50	24439941	Breast and cervical cancer screening disparities associated with disability severity	Horner-Johnson W et al. (2013)	USA	Cross-sectional study	movement, sensory, cognitive, or emotional functioning	MES	Mammography	40-64 years	1744	6392	2 years	Disability, Age, Race/ethnicity, Marital status, Education, Family income, Insurance status	Basic disability (vs none): 0.79, Age 30-39 (vs 18-29): 2.17, Black (vs white): 1.48, Separated (vs married): 0.64, Other education degree (> bachelor): 0.55, income <100% FPL (vs >400%FPL): 0.82, Public insurance (vs private): 1.56, all p <0.01	[36]
152	51	22890613	Inequalities in the use of mammography in Spain: Effect of caring for disabled family	Sanz-Barbero B et al. (2012)	Spain	Cross-sectional study	Multiple		Mammography	Above 45	3201	2675	2 years	Health coverage, age, place of origin, education, living with partner, chronic disease	Health coverage (vs no) : 0.42(0.27- 0.67), 55-64years age (vs 45-54): 1.44(1.12-1.84), Spanish(vs foreign): 3.71(2.42-5.70), partner (vs no): 2.51(1.98-3.18); education (vs no): 1.50(1.12-2.02), chronic disease more than 1 (vs none): 2.06(1.48-2.85)*	[76]
157	52	18788985	Breast and cervical cancer screening practices among disabled women aged 40-75: Does quality of the experience matter?	Liu S Y et al. (2008)	Rhode Island	Cross-sectional study	Multiple	Interview	Mammography	40-75 years	166	431	2 years	Disability, age, education, Race, marital status, household income ,working, insurance	No Disability (vs disability): 0.78 (0.40, 1.52) Age 70-75 (vs 40-49): 2.63 (0.99, 6.96), White (vs nonwhite): 2.13 (1.24, 3.65) NOt working (vs working): 1.15 (0.60, 2.23) >30k$ (vs <$30k): 1.36 (0.72, 2.55) No Insurance (vs yes): 1.34 (0.60, 2.96) [All non-significant]	[77]
158	53		Access to cancer screening by people with learning disabilities in England 2012/13: Information from the Joint Health and Social Care Assessment Framework	Glover G et al. (2014)	England	Cohort	Learning disability	Self assessment	Mammography	-	154	96	-	Disability	1 29/48	[31]

## Sheet: Table 3 Quality assessment
Table S3: Quality assessment of included studies
			SELECTION				COMPARABILITY	OUTCOME			SCORE
Sl. No.	PMID	Title	Representativeness of the exposed cohort	Selection of the non-exposed cohort	Ascertainment of exposure	Demonstration that outcome of interest was not present at the start of the study	Comparability of cohorts on the basis of the design or analysis	Assessment of outcome	Was follow-up long enough for outcomes to occur?	Adequacy of follow up of cohorts	Cumulative score
12	36595297	Breast Cancer Screening Among Women With Intellectual Disability in Denmark	★	★	★	★	★★	★	★	★	9
25	35564676	Inequality in the Utilization of Breast Cancer Screening between Women with and without Disabilities in Taiwan: A Propensity-Score-Matched Nationwide Cohort Study	★	★	★	★	★★	★	★	★	9
30	34504827	Socioeconomic Determinants of Participation in Cancer Screening in Argentina: A Cross-Sectional Study	★	★	★	★	★★	★	★	★	9
36	33201087	Associations Between Disability and Breast or Cervical Cancers, Accounting for Screening Disparities	★	★	★	★	★★	★	★	★	9
38	31904881	Breast cancer screening disparities between women with and without disabilities: A national database study in South Korea	★	★	★	★	★★	★	★	★	9
40	31780299	Health disparities among breast cancer patients with/without disabilities in Germany	★	☆	★	★	★☆	★	☆	★	6
41	31752592	Disability as a predictor of breast cancer screening uptake: A population-based study of 57,328 women	★	★	★	★	★★	★	★	★	9
50	29500093	Breast cancer screening in women with cerebral palsy: Could care delivery be improved?	★	☆	★	★	★★	★	★	★	8
52	28972966	Disability and participation in breast and bowel cancer screening in England: a large prospective study	★	★	★	★	★★	★	★	★	9
53	28875514	Cancer screening participation in schizophrenic outpatients and the influence of their functional disability on the screening rate: A cross-sectional study in Japan	★	★	★	★	★★	★	★	★	9
55	28455223	A longitudinal assessment of adherence to breast and cervical cancer screening recommendations among women with and without intellectual disability	★	★	★	★	★★	★	★	★	9
56	27624823	Breast cancer and screening in persons with an intellectual disability living in institutions in France	★	★	★	★	★★	★	★	★	9
60	25483378	Mammography usage with relevant factors among women with mental disabilities in Taiwan: a nationwide population-based study	★	★	★	★	★★	★	★	★	9
65	25133662	The effects of obesity and mobility disability in access to breast and cervical cancer screening in france: results from the national health and disability survey	★	★	★	★	★★	★	★	★	9
66	25073078	Level of disability, multi-morbidity and breast cancer screening: does severity matter?	★	★	★	★	★★	★	★	★	9
72	23937373	Accuracy of self-reported cervical and breast cancer screening by women with intellectual disability	★	☆	★	★	★☆	★	★	★	7
73	23796162	Test of an intervention to improve knowledge of women with intellectual disabilities about cervical and breast cancer screening	★	☆	★	★	★☆	★	★	★	7
75	23506206	Are cervical and breast cancer screening programmes equitable? The case of women with intellectual and developmental disabilities	★	★	★	★	★★	★	★	★	9
77	23260609	Receipt of mammography among women with intellectual disabilities: medical record data indicate substantial disparities for African American women	★	☆	★	★	★☆	★	★	★	7
78	24453745	Relationship between expanded health belief model variables and mammography screening adherence in women with multiple sclerosis: a pilot study	★	☆	★	★	★☆	★	★	★	7
79	22952783	Access to cancer screening in people with learning disabilities in the UK: cohort study in the health improvement network, a primary care research database	★	★	★	★	★★	★	★	★	9
81	22642963	Cervical and breast cancer-screening knowledge of women with developmental disabilities	★	☆	★	★	★☆	★	★	★	7
82	22344617	Does a standard measure of self-reported physical disability correlate with clinician perception of impairment related to cancer screening?	★	★	★	★	★★	★	★	★	9
83	22340778	Disparities in routine breast cancer screening for Medicaid managed care members with a work-limiting disability	★	★	★	★	★★	★	★	★	9
85	22093658	The assessment of the likelihood of mammography usage with relevant factors among women with disabilities	★	☆	★	★	★☆	★	★	★	7
86	22086812	Determinants of mammography in women with intellectual disabilities	★	☆	★	★	★☆	★	★	★	7
87	21732810	Factors associated with self-reported mammography use for women with and women without a disability	★	★	★	★	★★	★	★	★	9
88	22942803	Barriers and Facilitators to Breast Cancer Screening: A Qualitative Study of Women with Multiple Sclerosis	★	☆	★	★	★☆	★	☆	★	6
96	19775912	Repeat mammography screening among unmarried women with and without a disability	★	★	★	★	★★	★	★	★	9
100	31288600	Measuring height and weight as part of routine mammographic screening for breast cancer	★	★	★	★	★★	★	★	★	9
101	31120403	Racial/Ethnic Disparities in Mammogram Frequency Among Women With Intellectual Disability	★	☆	★	★	★☆	★	★	★	7
102	30878981	Utilisation of mammography by women with mobility impairment in the UK: secondary analysis of cross-sectional data	★	★	★	★	★★	★	★	★	9
103	30421970	The Association Between Continuity of Primary Care and Preventive Cancer Screening in Women With Intellectual Disability	★	☆	★	★	★☆	★	★	★	7
104	28459874	Utilisation of cancer screening services by disabled women in Chile	★	★	★	★	★★	★	★	★	9
105	26083235	Trends in Mammography Over Time for Women With and Without Chronic Disability	★	★	★	★	★★	★	★	★	9
108	20857346	Predictors of mammography use in older women with disability: the patients' perspectives	★	★	★	★	★★	★	★	★	9
109	19834002	Barriers to Adherence to Screening Mammography Among Women With Disabilities	★	★	★	★	★★	★	★	★	9
111		Exploring breast cancer and screening awareness among Irish women with intellectual disabilities	★	☆	★	★	★☆	★	☆	★	6
114		Cancer Screening Knowledge Changes: Results From a Randomized Control Trial of Women With Developmental Disabilities	★	☆	★	★	★☆	★	☆	★	6
118	37137996	Inequalities in cancer screening participation between adults with and without severe mental illness: results from a cross-sectional analysis of primary care data on English Screening Programmes	★	★	★	★	★★	★	★	★	9
126	32931340	Access to and engagement with cervical and breast screening services for women with disabilities in Aotearoa New Zealand	★	☆	★	★	★☆	★	★	★	7
128	33975576	The association between cognitive impairment and breast and colorectal cancer screening utilization	★	★	★	★	★★	★	★	★	9
129	34078641	Function-related indicators and outcomes of screening mammography in older women: Evidence from the breast cancer surveillance consortium cohort	★	★	★	★	★★	★	★	★	9
132	32019432	Association between the Maryland Medicaid Behavioral Health home program and cancer screening in people with serious mental illness	★	★	★	★	★★	★	★	★	9
135	31385214	Benefits and Harms of Mammography Screening for Women With Down Syndrome: a Collaborative Modeling Study	★	★	★	★	★★	★	★	★	9
136	31377087	Deaf Women's Health: Adherence to Breast and Cervical Cancer Screening Recommendations	★	★	★	★	★★	★	★	★	9
138	27077580	Adherence to US Preventive Services Task Force recommendations for breast and cervical cancer screening for women who have a spinal cord injury	★	★	★	★	★★	★	★	★	9
140	27552166	Women with Visual Impairment and Insured by Medicaid or Medicare Are Less Likely to Receive Recommended Screening for Breast and Cervical Cancers	★	★	★	★	★★	★	★	★	9
143	25864023	Disparities in Receipt of Breast and Cervical Cancer Screening for Rural Women Age 18 to 64 with Disabilities	★	★	★	★	★★	★	★	★	9
148	24439941	Breast and cervical cancer screening disparities associated with disability severity	★	★	★	★	★★	★	★	★	9
152	22890613	Inequalities in the use of mammography in Spain: Effect of caring for disabled family	★	★	★	★	★★	★	★	★	9
157	18788985	Breast and cervical cancer screening practices among disabled women aged 40-75: Does quality of the experience matter?	★	★	★	★	★★	★	★	★	9
158		Access to cancer screening by people with learning disabilities in England 2012/13: Information from the Joint Health and Social Care Assessment Framework	★	★	★	★	★☆	★	★	★	8

## Sheet: Table4 Barriers in BC screening
Table S4: Barriers in BC screening estimated in the included 53 studies
Type	Factor	No. of studies	Per cent (in total 53 studies)
Demographic	No. of disability	2	3.77358
	Income	20	37.7358
	Urban/Rural	16	30.1887
	Education	22	41.5094
	Marital status	17	32.0755
	Age	31	58.4906
	Ethnicity	25	47.1698
	BMI category	5	9.43396
	Smoking status	2	3.77358
	living with family or partner	11	20.7547
	Employment	8	15.0943
Clinical	Disability	22	41.5094
	Type of diability	6	11.3208
	Severity of disability	10	18.8679
	Cancer stage	1	1.88679
	Secondary disease	15	28.3019
	Clinical health assessment	8	15.0943
	Family history of BC	3	5.66038
Financial	Disability benefit	2	3.77358
	Health insurance coverage	17	32.0755
Intrapersonal	Knowledge indicators	3	5.66038
	Emotional support	9	16.9811
	Communication	2	3.77358
Service-related	Adult preventive care	3	5.66038
	Mobility/car access	5	9.43396
	Facilitator	7	13.2075
	Continuity of care	2	3.77358
